# Supplementary material for: Pre-Activated Granulocytes from an Autoimmune Uveitis Model Show Divergent Pathway Activation Profiles upon IL8 Stimulation In Vitro
Source: Int J Mol Sci. 2022 Aug 23;23(17):9555. doi: 10.3390/ijms23179555 (PMC9455241; doi:10.3390/ijms23179555)
Supplement: Supplementary file 1 [file ijms-23-09555-s001.zip]

Archive with 2 entries (2 files):
- Table S1 all IDs after IL8 stimulation.xlsx
- Table S2_IPA analysis results.xlsx
